# Supplementary material for: TET2 catalyzes active DNA demethylation of the Sry promoter and enhances its expression
Source: Sci Rep. 2019 Sep 17;9:13462. doi: 10.1038/s41598-019-50058-7 (PMC6748950; doi:10.1038/s41598-019-50058-7)
Supplement: Supplementary file 1 — Supplementary Table 1 [file 41598_2019_50058_MOESM1_ESM.xlsx]

## Sheet: TPM_WT
Supplementary Table 1
Name	WT_1_n1.genes.results	WT_2_n1.genes.results
0610005C13Rik	5.21	3
0610007P14Rik	97.23	100.1
0610009B22Rik	68.17	64.19
0610009L18Rik	10.25	11.31
0610009O20Rik	105.44	96.14
0610010B08Rik	0	0
0610010F05Rik	22.11	20.36
0610010K14Rik	186.75	158.96
0610011F06Rik	77.92	76.14
0610012G03Rik	63.29	64.74
0610030E20Rik	23.76	25.84
0610031O16Rik	0	0.3
0610037L13Rik	65.1	68.8
0610038B21Rik	1.32	1.41
0610039H22Rik	1.07	1.01
0610039K10Rik	2.16	2.3
0610040B10Rik	8.1	9.43
0610040F04Rik	0	0
0610040J01Rik	7.75	6.07
0610043K17Rik	0.43	0.81
1010001N08Rik	44.42	64.76
1110001J03Rik	95.66	99.33
1110002L01Rik	14.44	16.92
1110004E09Rik	46.73	41.74
1110004F10Rik	169.25	190.99
1110006O24Rik	9.82	12.17
1110007C09Rik	23.53	17.69
1110008F13Rik	200.52	207.66
1110008L16Rik	13.71	15.83
1110008P14Rik	65.65	53.78
1110012L19Rik	34.76	34.25
1110015O18Rik	0	0
1110017D15Rik	0.56	1.05
1110019D14Rik	4.7	5.08
1110020A21Rik	3.22	1.69
1110025L11Rik	0	0
1110028F11Rik	0.46	0.26
1110028F18Rik	0	0
1110032A03Rik	21.05	22.84
1110032F04Rik	2.6	1.46
1110034G24Rik	16.76	18.29
1110036E04Rik	0	0
1110037F02Rik	51.93	54.6
1110038B12Rik	345.03	386.93
1110038F14Rik	90.82	93.1
1110046J04Rik	7.02	4.74
1110051M20Rik	45.87	50.32
1110058D11Rik	0	0
1110059E24Rik	48.16	60.92
1110059G10Rik	11.16	10.98
1110065P20Rik	147.1	152.42
1190002F15Rik	41.56	50.41
1190002N15Rik	35.72	40.93
1190003K10Rik	0	0
1190005I06Rik	0	0
1190007I07Rik	19.93	30.99
1200014J11Rik	35.41	37.71
1300002E11Rik	12.61	12.71
1300017J02Rik	1.86	0.41
1500004A13Rik	0.2	0
1500009C09Rik	0.16	0
1500009L16Rik	19.33	22.92
1500011B03Rik	22.9	25.27
1500011K16Rik	25.23	35.05
1500012F01Rik	211.22	247.63
1500012K07Rik	0.43	0
1500015A07Rik	5.63	6.72
1500015L24Rik	0	0
1500015O10Rik	0	0.27
1500017E21Rik	0.19	0
1500026H17Rik	1.47	0.85
1600002D24Rik	0	0.13
1600002H07Rik	39.14	39.67
1600002K03Rik	22.64	19.13
1600010M07Rik	0	0
1600012H06Rik	26.62	31.38
1600014C10Rik	13.78	13.98
1600014C23Rik	1.04	0.49
1600014K23Rik	0	0
1600015I10Rik	0	0
1600019K03Rik	0	0
1600020E01Rik	64.17	74.13
1600023N17Rik	0	1.2
1600025M17Rik	0	0
1600027J07Rik	0.55	2.09
1600029I14Rik	0	0
1600029O15Rik	0.14	0.26
1700001C02Rik	0	0
1700001C19Rik	0.31	0.18
1700001D01Rik	0	0
1700001F09Rik	0	0
1700001G01Rik	0	0
1700001G11Rik	0.68	3.2
1700001G17Rik	4.06	1.92
1700001J03Rik	0	0
1700001J11Rik	0	0
1700001K19Rik	0	0
1700001K23Rik	1.11	0
1700001L05Rik	1.43	2.16
1700001L19Rik	1.11	1.05
1700001O22Rik	3.67	3.2
1700001P01Rik	0.42	1.2
1700003C15Rik	0	0
1700003D09Rik	0	0
1700003E16Rik	0.12	0.23
1700003E24Rik	0	0
1700003F12Rik	1.42	1.35
1700003G13Rik	0	0
1700003G18Rik	0	0
1700003H04Rik	0	0
1700003I22Rik	0	0
1700003L19Rik	0	0
1700003M02Rik	1.46	1.66
1700003M07Rik	0.75	0.48
1700003P14Rik	0	0
1700006A11Rik	0	0
1700006E09Rik	0	0
1700006F04Rik	0	0
1700006H21Rik	0	0
1700007B14Rik	1.1	0.12
1700007F19Rik	0	0
1700007G11Rik	0	0.57
1700007J10Rik	0	0
1700007K09Rik	0.39	1.1
1700007K13Rik	9.99	11.89
1700007L15Rik	2.79	5.3
1700007P06Rik	0	0
1700008C04Rik	0	0
1700008J07Rik	8.57	11.01
1700008K24Rik	0	0
1700008O03Rik	1.13	1.6
1700008P02Rik	0	0
1700009C05Rik	0	0.94
1700009J07Rik	0	0
1700009N14Rik	0	0.19
1700010B08Rik	0	0
1700010D01Rik	0	0
1700010I02Rik	0	0
1700010I14Rik	7.71	8.18
1700010J16Rik	0	0
1700010K23Rik	0	0
1700011A15Rik	0.57	0.81
1700011B04Rik	0	0
1700011C11Rik	0.78	0
1700011E24Rik	0	0
1700011H14Rik	16.54	7.82
1700011I03Rik	0.53	0.25
1700011L22Rik	0	0
1700011M02Rik	0	0
1700012A03Rik	0	0
1700012B07Rik	0	0
1700012B09Rik	0	0
1700012C14Rik	1.08	1.03
1700012D01Rik	3.39	2.85
1700012D14Rik	4.2	2.38
1700012D16Rik	0	0
1700012H19Rik	0	0
1700012I11Rik	0	0
1700012L04Rik	0	0
1700012P22Rik	0	0
1700013D24Rik	0	0
1700013F07Rik	0.45	0
1700013G24Rik	0	0
1700013H16Rik	0	0.2
1700015E13Rik	0	0
1700015F17Rik	0	0
1700015G11Rik	0	0
1700016C15Rik	0	0
1700016D06Rik	0	0
1700016G22Rik	0	0
1700016H13Rik	0	0
1700016K19Rik	1.12	1.32
1700016L04Rik	0.28	0.27
1700016L21Rik	0	0
1700016P04Rik	0	0
1700017B05Rik	93.59	118.25
1700017D01Rik	0	0
1700017G19Rik	0	0
1700017J07Rik	0	0
1700017L05Rik	0	0
1700017N19Rik	0	0
1700018A04Rik	0	0
1700018B08Rik	0.24	0
1700018B24Rik	0	0
1700018C11Rik	0	0
1700018F24Rik	0	0
1700018G05Rik	0	0.66
1700018L02Rik	1.02	0.77
1700019A02Rik	0	0.4
1700019B03Rik	0.16	0.15
1700019B21Rik	0	0
1700019C18Rik	0	0
1700019D03Rik	3.1	0.29
1700019E08Rik	0	0
1700019G17Rik	8.25	7.19
1700019G24Rik	0	0
1700019L03Rik	0.3	0.14
1700019M22Rik	0	0
1700019N19Rik	0.84	0.26
1700019O17Rik	0	0
1700020A23Rik	0	0
1700020D05Rik	3.51	2.85
1700020D14Rik	0	0
1700020G17Rik	0	0
1700020I14Rik	81.92	90.84
1700020L24Rik	0	0.26
1700020M21Rik	0	0
1700020N01Rik	0	0
1700020N15Rik	0	0
1700020N18Rik	0	0
1700021F05Rik	85.41	79.18
1700021F07Rik	0	0
1700021K19Rik	33.08	25.29
1700021N21Rik	0.28	0
1700022A21Rik	0	0
1700022A22Rik	0	0
1700022E09Rik	0	0
1700022H01Rik	0	0
1700022H16Rik	0	0
1700022I11Rik	0	0
1700023C21Rik	0	0
1700023F02Rik	0	0
1700023F06Rik	1.06	2.2
1700024B18Rik	0	0
1700024F13Rik	1.96	2.97
1700024G13Rik	0	0
1700024I08Rik	0	0
1700024N05Rik	0	0.36
1700024P04Rik	0	0
1700024P16Rik	0.4	0
1700025B11Rik	0	0
1700025C18Rik	0	0
1700025F22Rik	0	0
1700025F24Rik	0	0
1700025G04Rik	15.91	17.33
1700025J12Rik	0	0
1700025K24Rik	0	0
1700025M24Rik	0	0
1700025N23Rik	0	0
1700026D08Rik	9.18	15.9
1700026D11Rik	0	0
1700026F02Rik	0	0
1700026J14Rik	0	0
1700026L06Rik	3.91	4.81
1700027A15Rik	0	0
1700027F06Rik	0	0
1700027F09Rik	0	0
1700027H10Rik	0	0
1700027I24Rik	0	0
1700027J07Rik	0.24	0
1700028B04Rik	0	0
1700028D13Rik	0	0
1700028E10Rik	1.17	0.82
1700028I16Rik	0	0
1700028J19Rik	1.71	0.81
1700028K03Rik	0.33	0
1700028M03Rik	0	0
1700028P14Rik	0	0
1700028P15Rik	0	0
1700029B22Rik	0	0
1700029F12Rik	0	0
1700029H14Rik	0.19	0.36
1700029I15Rik	2.32	2.2
1700029J03Rik	0	0
1700029J07Rik	10.85	8.81
1700029M20Rik	0	0.08
1700029N11Rik	0	0
1700029P11Rik	0	0
1700030A11Rik	0	0
1700030C10Rik	3.78	2.61
1700030F04Rik	0	0
1700030F18Rik	0	0
1700030J22Rik	3.16	2.52
1700030K09Rik	22.09	28.74
1700030L20Rik	0	0
1700030M09Rik	0	0
1700030N03Rik	0	0
1700030O20Rik	0	0
1700031A10Rik	0	0
1700031F05Rik	0	0
1700031M16Rik	0	0
1700031P21Rik	0	0
1700034E13Rik	0	0
1700034G24Rik	0	0
1700034H15Rik	1.07	0.64
1700034I23Rik	0	0
1700034J05Rik	0	0
1700034K08Rik	0	0
1700034O15Rik	0	0
1700034P13Rik	0.17	0.48
1700036G14Rik	0	0
1700037C18Rik	8.36	10.98
1700037H04Rik	85.5	81.87
1700039E15Rik	0	0
1700039E22Rik	0	0
1700040L02Rik	1.64	1.94
1700041A01Rik	0	0.72
1700041C23Rik	0	0
1700041M19Rik	0	0
1700042G07Rik	0	0
1700042G15Rik	0	0
1700042O10Rik	0.24	0
1700044C05Rik	0	0
1700044K03Rik	0	0
1700045H11Rik	0	0
1700046C09Rik	0	0
1700047A11Rik	0	0
1700047E10Rik	0	0
1700047G03Rik	0	0
1700047I17Rik2	0	0
1700047L14Rik	0	0
1700047M11Rik	0	1.08
1700048M11Rik	0	0
1700048O20Rik	6.08	7.68
1700049E15Rik	0	0
1700049E22Rik	0	0
1700049G17Rik	5.14	6.62
1700049L16Rik	0	0
1700051A21Rik	0	0
1700052I22Rik	0	0
1700052K11Rik	14.3	16.16
1700054A03Rik	0	0
1700054K19Rik	0	0
1700054M17Rik	0	0
1700055C04Rik	0	0
1700056E22Rik	3.18	2.51
1700057G04Rik	0	0
1700057H15Rik	0	0
1700057H21Rik	0	0
1700060C16Rik	0	0
1700060C20Rik	0	0
1700061F12Rik	0	0
1700061G19Rik	0.1	0
1700061I17Rik	0	0
1700061J23Rik	0	0
1700063A18Rik	0	0
1700063D05Rik	0	0
1700063O14Rik	0	0
1700064J06Rik	0	0
1700064M15Rik	0	0
1700065D16Rik	1.04	0
1700065I16Rik	0	0
1700065J11Rik	0	0
1700065J18Rik	0	0
1700065L07Rik	0	0
1700065O20Rik	0	0
1700066B17Rik	0.51	0
1700066B19Rik	0.3	0.19
1700066J03Rik	0.52	0
1700066M21Rik	4.77	5.91
1700066N21Rik	0	0
1700066O22Rik	0	0
1700067G17Rik	0	0
1700067K01Rik	0.71	0.22
1700067P10Rik	0	0
1700069L16Rik	0	0
1700069P05Rik	0	0
1700071K01Rik	0	0
1700071M16Rik	0	0
1700072B07Rik	0	0
1700072I22Rik	0	0
1700072O05Rik	0	0
1700073E17Rik	0	0
1700074H08Rik	0	0
1700074P13Rik	0	0
1700080E11Rik	0	0
1700080N15Rik	0	0
1700080O16Rik	0.17	0
1700081H04Rik	0	0
1700084C01Rik	0.52	0.17
1700084D21Rik	0	0
1700084E18Rik	3.8	7.18
1700084F23Rik	0	0
1700084J12Rik	0	0
1700084M14Rik	0	0
1700085C21Rik	0	0
1700086L19Rik	0.32	0
1700086O06Rik	11.57	15.83
1700088E04Rik	7.48	12.24
1700091H14Rik	0	0
1700092C02Rik	0	0
1700092C10Rik	0	0
1700092E19Rik	0	0
1700092K14Rik	0	0
1700092M07Rik	5.89	4.87
1700093K21Rik	0	0.24
1700094D03Rik	7.44	8.85
1700094J05Rik	0	0
1700094M24Rik	0	0
1700095A21Rik	0	0
1700095B10Rik	0	0
1700095J12Rik	0	0
1700096J18Rik	0	0
1700096K18Rik	5.04	7.56
1700096P03Rik	0	0
1700097N02Rik	0.61	0
1700099I09Rik	0	0
1700100I10Rik	0	0
1700100L14Rik	0	0
1700101E01Rik	5.79	3.65
1700101I11Rik	0	0.61
1700101O22Rik	0	0
1700102H20Rik	2.14	1.96
1700102P08Rik	0.93	1.1
1700104L18Rik	0	0
1700105P06Rik	0.48	0.91
1700106J16Rik	25.57	19.67
1700108F19Rik	9.21	7.87
1700108J01Rik	0	0
1700109G14Rik	0	0
1700109G15Rik	0	0
1700109H08Rik	3.65	2.42
1700109I08Rik	0	0
1700109K24Rik	0	0
1700110C19Rik	1.81	0.68
1700110I01Rik	0	0
1700110I07Rik	0	0
1700110K17Rik	0	0
1700111N16Rik	0	0
1700112E06Rik	3.39	1.34
1700112H15Rik	0	0
1700112J05Rik	0	0
1700112J16Rik	0.11	0.11
1700113A16Rik	5.73	4.93
1700113B09Rik	0	0.6
1700113H08Rik	0	0
1700116B05Rik	0	0
1700119H24Rik	0.45	0.43
1700120C14Rik	5.03	0.68
1700120E14Rik	0.13	0
1700120G07Rik	0	0
1700120K04Rik	0.49	0
1700121L16Rik	0	0
1700121N20Rik	0	0
1700122C19Rik	0	0
1700122O11Rik	0	0
1700123I01Rik	0	0
1700123J17Rik	0	0
1700123K08Rik	0	0
1700123L14Rik	0	0
1700123M08Rik	2.15	3.62
1700123O12Rik	0	0
1700123O20Rik	74.95	79.17
1700123O21Rik	0	0
1700124L16Rik	4.1	5.43
1700125G02Rik	0	0
1700125G22Rik	0	0
1700125H03Rik	0	0
1700125H20Rik	0	0.25
1700126H18Rik	0	0
1700128A07Rik	0.3	0
1700128F08Rik	0	0
1700129C05Rik	0	0
1810006J02Rik	0.45	0
1810007C17Rik	0	0
1810007D17Rik	0	0
1810008I18Rik	0	0.36
1810009A15Rik	211.01	211.1
1810009J06Rik	0	0
1810010D01Rik	1.65	0.26
1810010H24Rik	2.09	1.32
1810011H11Rik	0.17	0.16
1810011O10Rik	71.92	51.89
1810012K16Rik	0.49	0
1810013A23Rik	0	0
1810013L24Rik	24.77	27.84
1810014B01Rik	6.81	7.18
1810018F18Rik	0	0
1810019D21Rik	4.21	2.61
1810020O05Rik	0.49	0.23
1810021B22Rik	3.62	3.05
1810022K09Rik	74.73	92.3
1810024B03Rik	0	0.38
1810026B05Rik	19.04	19.47
1810026J23Rik	58.91	57.58
1810030O07Rik	56.49	60.84
1810032O08Rik	37.93	50.77
1810034E14Rik	3.61	3.15
1810037I17Rik	89.76	97.84
1810041H14Rik	4.63	5.16
1810041L15Rik	4.35	4.43
1810043G02Rik	38.69	37.03
1810043H04Rik	70.58	65.74
1810044D09Rik	10.59	15.81
1810046K07Rik	0	0
1810053B23Rik	0.22	0.21
1810055G02Rik	50.29	55.87
1810058I24Rik	209.58	215.73
1810062G17Rik	3.39	2.67
1810062O18Rik	1.39	2.95
1810063I02Rik	3.25	0
1810064F22Rik	0.43	0.82
1810065E05Rik	13.05	17.61
2010001A14Rik	5.11	5.8
2010001E11Rik	0	0
2010003K11Rik	0.22	0.21
2010005H15Rik	0	0
2010009K17Rik	0.47	0.44
2010010A06Rik	0.38	0
2010012O05Rik	15.89	19.26
2010016I18Rik	0	0
2010106C02Rik	0	0
2010106E10Rik	0	0
2010107E04Rik	517.25	571.81
2010107G12Rik	1.15	2.4
2010107G23Rik	6.65	4.65
2010109A12Rik	1.46	0.92
2010109I03Rik	0	0
2010111I01Rik	29.69	33.48
2010204K13Rik	88.94	95.52
2010300C02Rik	2.59	1.87
2010308F09Rik	1.73	0.81
2010310C07Rik	0	0
2010315B03Rik	5.1	8.61
2010320M18Rik	51.05	56.9
2200002D01Rik	12.23	18.11
2200002J24Rik	6.94	9.03
2210010C04Rik	0	0
2210011C24Rik	1.13	1.07
2210013O21Rik	87.74	80.73
2210015D19Rik	7.74	12.08
2210016F16Rik	34.47	36.68
2210016L21Rik	86.13	85.11
2210018M11Rik	54.55	52.58
2210019I11Rik	0	0
2210039B01Rik	0	0
2210404E10Rik	0	0
2210404O09Rik	2.91	2.75
2210406O10Rik	1.46	1.3
2210407C18Rik	6.45	7.49
2210408F21Rik	0	0
2210408I21Rik	5.45	5.97
2210409D07Rik	0	0
2210409E12Rik	0	0
2210414B05Rik	0	0
2210416O15Rik	0.33	0
2210417A02Rik	0.49	2.76
2210420H20Rik	0	0
2300002M23Rik	0	0
2300003K06Rik	0	0
2300005B03Rik	0	0
2300009A05Rik	19.06	27.27
2310001H17Rik	0	0.44
2310001K24Rik	0	0
2310002D06Rik	0	0
2310002F09Rik	0.78	0.46
2310002L09Rik	0	0
2310003N18Rik	0	0
2310005A03Rik	0	0
2310005E17Rik	0	0
2310007B03Rik	0.33	0.21
2310008N11Rik	3.31	1.34
2310009A05Rik	40.12	48.88
2310009B15Rik	29.84	36.62
2310010G23Rik	6.64	3.49
2310010J17Rik	14.76	20.95
2310011J03Rik	55.3	55.18
2310015A10Rik	9.13	9.98
2310015D24Rik	0	0
2310016D03Rik	0	0
2310020H05Rik	0	0
2310022A10Rik	42.78	40.01
2310022B05Rik	124.06	130.31
2310030A07Rik	0	0
2310030G06Rik	10.2	11
2310033P09Rik	82.04	91.14
2310034C09Rik	0	0
2310034G01Rik	4.28	5.92
2310034O05Rik	0	0.44
2310035C23Rik	24.88	27.21
2310036O22Rik	353.87	330.72
2310039H08Rik	56.13	62.97
2310039L15Rik	0	0
2310040G24Rik	5.34	6.29
2310043L19Rik	0	0
2310043O21Rik	0	0
2310045N01Rik	90.56	96.8
2310045n01rik-mef2b	0	0
2310047M10Rik	22.89	17.59
2310050C09Rik	0	0
2310057J18Rik	0	0
2310057M21Rik	20.22	20.62
2310057N15Rik	0	0
2310061I04Rik	44.32	43.1
2310061N02Rik	0	0
2310065F04Rik	0	0
2310067B10Rik	62.43	56
2310068J16Rik	1.59	2.36
2310069B03Rik	0	0.13
2310069G16Rik	0.3	0.28
2310075C17Rik	0	0
2310079G19Rik	0	0
2310081J21Rik	0	0
2400006E01Rik	0	0
2410002F23Rik	128.97	143.94
2410003L11Rik	0.86	0
2410004B18Rik	58.33	53.95
2410004I01Rik	0.81	0.76
2410004P03Rik	1.57	1.08
2410006H16Rik	254.72	320.96
2410012E07Rik	0	0
2410015M20Rik	233.7	254.64
2410016O06Rik	44.26	43.93
2410017I17Rik	0	0
2410018L13Rik	3.94	4.75
2410021H03Rik	0	0
2410089E03Rik	16.66	17.73
2410124H12Rik	0.37	0
2410127L17Rik	5.47	5.51
2410131K14Rik	26.45	25.9
2410137M14Rik	0.89	2.26
2410141K09Rik	0.34	0.49
2500002B13Rik	7.05	9.83
2500004C02Rik	23.15	29.37
2510002D24Rik	22.83	27.24
2510003B16Rik	2.44	2.31
2510009E07Rik	14.93	16.64
2510039O18Rik	54.5	52.85
2610001J05Rik	47.98	51.17
2610002M06Rik	9.99	10.96
2610005L07Rik	3.38	2.85
2610008E11Rik	37.87	46.46
2610015P09Rik	11.23	10.82
2610016A17Rik	0	0
2610020C07Rik	4.16	3.39
2610020H08Rik	37.04	29.32
2610027K06Rik	2.56	3.03
2610028E06Rik	15.1	22.06
2610028H24Rik	0	0
2610035D17Rik	24.2	24.31
2610035F20Rik	0.22	0
2610037D02Rik	0.07	0.13
2610042L04Rik	0	0
2610044O15Rik8	8.31	12.79
2610100L16Rik	0.19	0.18
2610203C22Rik	1.83	0.19
2610206C17Rik	0.44	1.52
2610301B20Rik	25.86	31.14
2610305D13Rik	3.29	4.21
2610306M01Rik	14.33	19.16
2610307P16Rik	8.94	7.29
2610316D01Rik	1.11	3.96
2610318N02Rik	28.18	27.23
2610507B11Rik	138.2	130.6
2610507I01Rik	28.7	34.24
2610524H06Rik	34.49	42.14
2610528A11Rik	1.38	0.65
2610528J11Rik	6.18	2.13
2700029M09Rik	81.09	92.56
2700038G22Rik	14.18	13.59
2700046A07Rik	1.63	2.65
2700046G09Rik	17.11	19.95
2700049A03Rik	21.38	20.37
2700054A10Rik	1.7	1.88
2700060E02Rik	116.05	109.17
2700062C07Rik	35.64	43.79
2700069I18Rik	1	1.57
2700070H01Rik	0.43	1.36
2700081O15Rik	129.42	126.22
2700089I24Rik	0.82	1.29
2700094K13Rik	461.58	460.25
2700097O09Rik	36.52	37
2700099C18Rik	29.37	31.35
2810001G20Rik	57.12	72.42
2810002D19Rik	17.14	18.47
2810004N23Rik	137.78	141.24
2810006K23Rik	26.63	28.7
2810013P06Rik	21.75	26.86
2810021J22Rik	11	12.5
2810025M15Rik	65.44	50.06
2810029C07Rik	7.28	7.13
2810032G03Rik	1.41	1.14
2810047C21Rik1	1.53	0.43
2810049E08Rik	0	0
2810403A07Rik	116.49	117.63
2810403D21Rik	1.53	1.44
2810404M03Rik	0	0
2810405F15Rik	0	0
2810408A11Rik	17.51	23.79
2810408I11Rik	7.33	9.71
2810410L24Rik	21.13	23.6
2810417H13Rik	112.87	130.02
2810428I15Rik	103.68	99.61
2810429I04Rik	6.36	9.45
2810433D01Rik	0.19	1.25
2810442N19Rik	1.4	0.26
2810454H06Rik	1.05	1.82
2810459M11Rik	1.85	0.84
2810468N07Rik	6.92	5.13
2810471M01Rik	0	0
2810474O19Rik	47.33	58.28
2900005J15Rik	3.06	4.52
2900008C10Rik	5.01	3.51
2900009J06Rik	15.84	15.54
2900011O08Rik	22.68	39.42
2900026A02Rik	11.8	7.23
2900041M22Rik	0.38	0.71
2900052N01Rik	0.38	0.54
2900055J20Rik	0	0
2900057B20Rik	0.25	0
2900060B14Rik	2.22	3.36
2900076A07Rik	9.37	11.44
2900079G21Rik	0	0
2900092C05Rik	0	0
2900092D14Rik	1.74	1.81
2900097C17Rik	30.77	30.49
3000002C10Rik	16.03	23.22
3010001F23Rik	1.75	1.38
3010026O09Rik	29.43	36.29
3100003L05Rik	0	0
3110001I22Rik	10.47	10.62
3110002H16Rik	37.54	36.84
3110009E18Rik	14.16	14.59
3110009F21Rik	0	0
3110015C05Rik	0	0.26
3110021A11Rik	0.63	0.89
3110021N24Rik	0.55	0.65
3110035E14Rik	1.78	0.81
3110039I08Rik	46.03	73.66
3110039M20Rik	0	0
3110040N11Rik	28.61	29.92
3110043O21Rik	28.58	35.95
3110045C21Rik	2.91	2.97
3110052M02Rik	4.56	3.68
3110056K07Rik	16.99	12.37
3110057O12Rik	4.78	6.5
3110062M04Rik	12.21	11.88
3110070M22Rik	1.8	2.99
3110079O15Rik	0	0
3110082I17Rik	52.54	44.01
3110082J24Rik	0	0
3110099E03Rik	0.09	0.18
3200001D21Rik	0	0
3300002I08Rik	6.09	5
3300002P13Rik	0	0
3300005D01Rik	0.5	0
3425401B19Rik	0.09	0.04
3632451O06Rik	13.76	13.56
3632454L22Rik	0	0.13
3830403N18Rik	0.5	0.47
3830406C13Rik	13.57	11.97
3830408C21Rik	4.08	7.34
3830417A13Rik	0.15	0
3830432H09Rik	0.93	0.88
3930402G23Rik	2.69	2.55
4430402I18Rik	0.58	0.55
4631405J19Rik	0.21	0.19
4632404H12Rik	3.52	3.89
4632415L05Rik	12.74	14.09
4632427E13Rik	9.03	7.06
4632428C04Rik	0.31	0.19
4632428N05Rik	6.34	2.59
4732416N19Rik	0.97	0.92
4732456N10Rik	0.88	0.46
4732471J01Rik	1.28	2.15
4732490B19Rik	0.51	0.19
4732491K20Rik	1.79	2.43
4831407H17Rik	0	0
4831440E17Rik	0.53	0.75
4833411C07Rik	1.48	3.19
4833412C05Rik	0.24	0
4833415N18Rik	1.28	2.18
4833417C18Rik	0.77	1.09
4833418N02Rik	2.46	1.86
4833419F23Rik	0.29	0.28
4833420G17Rik	80.03	84.18
4833422C13Rik	0.27	0.26
4833422M21Rik	0.74	0.35
4833423E24Rik	0	0
4833427F10Rik	0	0
4833427G06Rik	1.34	0.95
4833428L15Rik	0	0
4833439L19Rik	94.82	105.51
4921501E09Rik	0	0
4921504A21Rik	2.41	4.33
4921504E06Rik	0	0
4921506M07Rik	0	0
4921507L20Rik	0	0
4921507P07Rik	5.22	4.73
4921508D12Rik	0.24	0
4921509C19Rik	0	0
4921509O07Rik	0.19	0
4921511C10Rik	0	0
4921511C20Rik	0	0
4921511H03Rik	0	0
4921511I17Rik	0	0
4921511M17Rik	0	0
4921513I03Rik	0.32	0.45
4921515E04Rik	0	0
4921517D22Rik	0	0
4921518K17Rik	0	0
4921524J17Rik	29.02	29.77
4921524L21Rik	0	0
4921525O09Rik	2.19	1.86
4921529L05Rik	0	0
4921530L21Rik	0	0
4921531C22Rik	6.42	6.82
4921531P14Rik	0	0
4921533I20Rik	0	0
4921534H16Rik	0	0
4921536K21Rik	1.42	1.07
4921539E11Rik	0	0
4922502D21Rik	0	0
4922502H24Rik	0	0
4922502N22Rik	0	0
4930401C15Rik	0	0
4930401O10Rik	0	0
4930401O12Rik	0	0
4930402F06Rik	0	0
4930402F11Rik	0	0.24
4930402H24Rik	50.6	51.15
4930402K13Rik	0	0
4930404A05Rik	0	0
4930404H11Rik	0	0
4930404I05Rik	0.26	0
4930404N11Rik	0	0
4930405A10Rik	0	0
4930405A21Rik	3.34	1.7
4930405D11Rik	0	0
4930405J17Rik	0	0
4930405L22Rik	0	0
4930405O22Rik	0.27	0
4930406D18Rik	0	0
4930407G08Rik	0	0
4930407I10Rik	0	0
4930407I19Rik	0	0
4930412B13Rik	0	0
4930412C18Rik	0.5	0.65
4930412O13Rik	4.51	1.56
4930413E15Rik	0.2	0
4930413F20Rik	0	0.44
4930413G21Rik	1.62	1.7
4930413M19Rik	0	0
4930414N06Rik	0	0
4930415F15Rik	0.69	0.65
4930415L06Rik	0	0
4930415O20Rik	0.47	1.34
4930417O13Rik	0	0
4930417O22Rik	0	0
4930419G24Rik	0	0
4930423M02Rik	0	0
4930425K10Rik	0	0
4930425L21Rik	0	0
4930425O10Rik	0.18	0.67
4930426D05Rik	15.94	13.47
4930426L09Rik	0.17	1.28
4930427A07Rik	19.36	14.69
4930428D20Rik	0	0
4930428E07Rik	0	0
4930428G15Rik	0.32	0.3
4930428O21Rik	0	0.14
4930429B21Rik	0.38	0.48
4930429D17Rik	0	0
4930429F11Rik	0	0
4930429F24Rik	0.33	0
4930430A15Rik	0	0
4930430F08Rik	12.01	14.37
4930430F21Rik	0	0
4930430J02Rik	0.61	2.89
4930431F12Rik	0.11	0
4930431P03Rik	0	0
4930432J09Rik	0.08	0.07
4930432K21Rik	4.78	4.25
4930432M17Rik	0	0
4930433B08Rik	0	0
4930433I11Rik	0	0
4930433N12Rik	0.18	0
4930434J06Rik	0	0
4930435E12Rik	0	0
4930438E09Rik	0	0
4930440C22Rik	0	0
4930440I19Rik	0	0
4930441H08Rik	0	0
4930441J16Rik	0	0
4930442J19Rik	0	0
4930442L01Rik	0	0
4930443O20Rik	0	0
4930444F02Rik	0	0
4930444G20Rik	0	0.13
4930444M15Rik	0.76	0.43
4930444P10Rik	0.58	0.24
4930445N18Rik	0.87	0.83
4930447A16Rik	0	0
4930447C04Rik	2.61	5.44
4930447F24Rik	0	0.21
4930447J18Rik	0	0
4930447K03Rik	0	0
4930447M23Rik	0	0.5
4930447N08Rik	0	0
4930448C13Rik	0	0
4930448F12Rik	0	0
4930448H16Rik	0	0
4930448I06Rik	0	0
4930448I18Rik	0	0
4930448K20Rik	0	0
4930449E01Rik	0	0
4930449E18Rik	0	0
4930449I24Rik	0	0
4930451G09Rik	4.01	4.2
4930451I11Rik	0	0
4930452A19Rik	0	0
4930452B06Rik	12.69	12.69
4930452G13Rik	0.24	0.67
4930452N14Rik	0	0
4930453H23Rik	0	0
4930453L07Rik	0	0
4930453N24Rik	40.99	43.81
4930455B14Rik	0	0
4930455C13Rik	0	0
4930455D15Rik	0	0
4930455F16Rik	0	0
4930455G09Rik	0.84	0
4930455H04Rik	0	0
4930455J16Rik	0	0
4930456L15Rik	0	0
4930459C07Rik	0	0
4930459L07Rik	0	0
4930461G14Rik	2	1.89
4930463O16Rik	0	0
4930465K10Rik	0	0
4930465M20Rik	0	0
4930467D21Rik	0	0
4930467E23Rik	0	0
4930467K11Rik	0	0
4930469G21Rik	0	0
4930470H14Rik	0	0
4930470O06Rik	0	0
4930470P17Rik	0	0
4930471C04Rik	0	0
4930471G03Rik	0	0
4930471M09Rik	0	0
4930473A02Rik	0	0
4930473O22Rik	0	0
4930474G06Rik	0	0
4930474H20Rik	0	0
4930474M22Rik	0	0
4930474N05Rik	0	0
4930474N09Rik	0	0
4930477N07Rik	0	0
4930478L05Rik	0	0
4930478P22Rik	0.12	0
4930479D17Rik	0.7	0
4930480E11Rik	0	0
4930480G23Rik	0	0
4930480K15Rik	0	0
4930480K23Rik	2.5	3.52
4930480M12Rik	0	0
4930481A15Rik	5.74	5.47
4930482G09Rik	0	0.3
4930483J18Rik	0.23	0.22
4930483K19Rik	0	0
4930483O08Rik	0	0
4930484H19Rik	0	0
4930486F22Rik	0	0
4930486I03Rik	0	0
4930486L24Rik	1.47	1.74
4930487D11Rik	0	0
4930487H11Rik	0	0
4930488B22Rik	0	0
4930488L21Rik	0	0
4930500F04Rik	0	0
4930500L23Rik	0.35	0
4930502A04Rik	0	0.28
4930502E09Rik	0.34	0
4930502E18Rik	1.9	2.59
4930503B20Rik	0	0.24
4930503E14Rik	0	0
4930503E24Rik	0	0
4930503F20Rik	0	0
4930503H13Rik	0	0
4930503L19Rik	35.26	29.97
4930503O07Rik	0	0
4930504C09Rik	0	0
4930504O13Rik	0	0
4930505A04Rik	0.56	1.05
4930505G20Rik	0	0
4930505K13Rik	0	0
4930505K14Rik	0	0
4930506A18Rik	0	0
4930506C21Rik	0.26	0.25
4930507D05Rik	0.91	0.54
4930507D10Rik	0	0
4930509E16Rik	0.21	0.2
4930509J09Rik	0	0
4930509K18Rik	0	0
4930511A02Rik	0	0
4930511A08Rik	0.71	0
4930511E03Rik	0	0
4930511M06Rik	1.47	1.69
4930512B01Rik	0	0
4930512J16Rik	0.13	0
4930512M02Rik	0	0
4930513D17Rik	0	0
4930513N10Rik	18.28	22.89
4930513O06Rik	0	0
4930515B02Rik	0	0
4930515G01Rik	3.04	3.26
4930515G16Rik	0	0
4930515L03Rik	0	0
4930515L19Rik	0	0
4930517E11Rik	0	0
4930517M08Rik	0	0
4930518J21Rik	0	0
4930518P08Rik	0	0
4930519D14Rik	0	0
4930519F09Rik	0	0
4930519F16Rik	0	0
4930519F24Rik	0	0
4930519G04Rik	0	0
4930519H02Rik	0	0
4930519K11Rik	0	0
4930520O04Rik	0.7	2.71
4930520P13Rik	0	0
4930521E06Rik	0	0
4930522H14Rik	0	0
4930522O17Rik	0	0
4930523C07Rik	3.88	6.24
4930523O13Rik	0	0
4930524B15Rik	0.51	0.6
4930524B17Rik	0	0
4930524C18Rik	0	0
4930524N10Rik	0	0
4930524O05Rik	0	0
4930524O08Rik	0	0
4930525C09Rik	0	0
4930525D18Rik	0.27	1.04
4930525G20Rik	0.91	1.25
4930526H09Rik	0	0
4930526I15Rik	15.19	12.46
4930526L06Rik	1	2.13
4930527F14Rik	0	0
4930527G23Rik	0	0
4930528A17Rik	0	0.67
4930528D03Rik	0	0
4930528G23Rik	0	0
4930528H21Rik	0	0
4930528P14Rik	0	0
4930529C04Rik	0	0.07
4930529K09Rik	0	0
4930529L06Rik	0	0
4930532I03Rik	0	0
4930532M18Rik	0	0
4930533B01Rik	0	0
4930533N22Rik	0	0
4930533P14Rik	0	0
4930538K18Rik	0.33	0.47
4930539C22Rik	0	0
4930539E08Rik	0.21	0.46
4930539J05Rik	0.54	4.1
4930539M17Rik	0	0
4930539N22Rik	0	0
4930540M03Rik	0	0
4930542C21Rik	0	0
4930542D17Rik	0	0
4930543E12Rik	0.35	0.67
4930543N07Rik	0	0
4930544D05Rik	0	0
4930544G11Rik	0	0
4930544M13Rik	0	0
4930545E07Rik	0	0
4930545H06Rik	0	0
4930545L23Rik	0	0
4930546C10Rik	0	0
4930546K05Rik	0	0
4930547E08Rik	0	0
4930547E14Rik	0	0
4930548G14Rik	0	0
4930548H24Rik	0	0.33
4930548J01Rik	0	0
4930548K13Rik	0	0
4930549C01Rik	0	0
4930549C15Rik	0	0
4930549G23Rik	0	0
4930550C14Rik	1.43	1.74
4930550C17Rik	0	0
4930550L24Rik	0.48	0
4930552N02Rik	0	0
4930552P12Rik	0	0.09
4930553C11Rik	0	0
4930553E22Rik	0	0
4930554C24Rik	0	0
4930554G24Rik	0	0
4930554H23Rik	0	0
4930554I06Rik	0	0
4930555B11Rik	0	0.16
4930555B12Rik	0	0
4930555G01Rik	0	0
4930555G21Rik	0	0
4930555K05Rik	0	0
4930556C24Rik	0	0
4930556G01Rik	0	0.27
4930556J02Rik	0	0
4930556M19Rik	6.11	8.49
4930556N09Rik	0	0
4930556N13Rik	0	0
4930557A04Rik	0	0
4930557F10Rik	0	0.39
4930557J02Rik	0	0
4930557K07Rik	0	0
4930558C23Rik	0	0
4930558F17Rik	0	0
4930558G05Rik	0	0
4930558J18Rik	0.97	1.15
4930558K02Rik	0	0
4930559C10Rik	0	0
4930562C15Rik	0	0
4930562F07Rik	0	0
4930563D23Rik	0	0
4930563E18Rik	27.33	51.88
4930563E22Rik	1.49	1.82
4930563F08Rik	0	0
4930563H07Rik	0	0
4930563M20Rik	0	0
4930563M21Rik	0	0
4930564B18Rik	0	0
4930564C03Rik	0	0
4930564D02Rik	0	0
4930565D16Rik	0	0
4930565N06Rik	0	0
4930567H12Rik	0	0.25
4930567H17Rik	0	0
4930567J20Rik	0	0
4930567K12Rik	0	0
4930567K20Rik	0	0
4930568D16Rik	0	0
4930568E12Rik	0	0
4930568G15Rik	0	0
4930570G19Rik	1	1.04
4930571K23Rik	0	0
4930571O06Rik	0	0
4930572K03Rik	0	0
4930572O03Rik	0	0
4930572O13Rik	0	0.32
4930573O16Rik	0	0
4930577N17Rik	2.74	3.6
4930578C19Rik	0.56	0.53
4930578E11Rik	0	0
4930578I06Rik	0	0
4930578M01Rik	0.57	0.54
4930578N18Rik	0	0
4930579F01Rik	0	0
4930579G18Rik	0.86	0.49
4930579G24Rik	22.17	21.34
4930579H20Rik	0	0
4930579J19Rik	0	0
4930579K19Rik	2.87	3.55
4930579P08Rik	0	0
4930581F22Rik	4.13	5.57
4930583K01Rik	0	0.28
4930583P06Rik	0	0
4930584F24Rik	0	0
4930586N03Rik	0	0
4930587E11Rik	0	0
4930590J08Rik	0.15	0.07
4930590L20Rik	0	0
4930591A17Rik	0	0
4930591E09Rik	0	0
4930592A05Rik	0	0
4930592I03Rik	0	0
4930593A02Rik	0	0
4930593C16Rik	0	0
4930594C11Rik	0.09	0
4930594O21Rik	0	0
4930595D18Rik	0	0
4930595M18Rik	0.37	0.98
4930596D02Rik	0	0
4930596I21Rik	0	0.56
4930597A21Rik	0	0
4930597G03Rik	0	0
4930598F16Rik	0	0
4930599N23Rik	0.29	0
4931402G19Rik	0	0
4931403E22Rik	0	0
4931403G20Rik	0	0
4931406B18Rik	0	0
4931406C07Rik	45.67	53.87
4931406H21Rik	0.19	0
4931406P16Rik	67.35	63.76
4931408C20Rik	0.06	0
4931408D14Rik	0	0.08
4931409K22Rik	0.16	0.37
4931414P19Rik	19.28	20.96
4931417E11Rik	0	0
4931419H13Rik	0	0
4931420L22Rik	0	0
4931423N10Rik	0	0
4931428F04Rik	24.33	25.35
4931428L18Rik	0	0
4931429I11Rik	0.4	0.61
4931429L15Rik	0	0
4931429P17Rik	0	0
4931430N09Rik	0	0
4931431B13Rik	0	0
4931431C16Rik	0.09	0.09
4931431F19Rik	0	0
4931440F15Rik	0.08	0
4931440J10Rik	0.58	1.09
4931440P22Rik	1.21	1.78
4932411E22Rik	0.09	0
4932411N23Rik	0	0
4932412D23Rik	0	0
4932413F04Rik	0	0
4932414J04Rik	0	0
4932414N04Rik	0	0
4932415M13Rik	0	0
4932416H05Rik	4.72	6.13
4932416K20Rik	0	0
4932418E24Rik	1.49	0.89
4932429P05Rik	0	0
4932435O22Rik	0	0.07
4932438A13Rik	19.26	18.13
4932438H23Rik	0	0.29
4932441J04Rik	0	0
4932443I19Rik	0.66	0.94
4932702P03Rik	0	0
4933400A11Rik	0	0
4933400B14Rik	0	0
4933400C23Rik	0	0
4933400F21Rik	0	0
4933400L20Rik	0	0
4933401B06Rik	0	0
4933401D09Rik	0.38	0.18
4933401H06Rik	0	0
4933402C06Rik	0	0
4933402D24Rik	0	0
4933402E13Rik	1.16	0.49
4933402J07Rik	0.25	0
4933402J10Rik	0	0
4933402J15Rik	0	0
4933402N03Rik	0	0
4933402N22Rik	0	0
4933402P03Rik	0	0
4933403O08Rik	0.5	0.16
4933404G15Rik	0	0
4933404K08Rik	0	0
4933404K13Rik	0	0
4933404O12Rik	6.95	7.28
4933405D12Rik	0.34	0
4933405E24Rik	0	0
4933405L10Rik	0	0
4933405O20Rik	0	0
4933406C10Rik	1.69	1.6
4933406D12Rik	0	0
4933406F09Rik	0	0
4933406G16Rik	0.36	0
4933406I18Rik	0.57	0.27
4933406J08Rik	0	0.11
4933406J10Rik	0	0
4933406K04Rik	0	0
4933406M09Rik	0	0
4933407E24Rik	0	0
4933407G14Rik	0	0
4933407I05Rik	0	0
4933407K13Rik	15.5	28.77
4933407L21Rik	0.44	0
4933408B17Rik	2.73	3.38
4933408J17Rik	0.13	0.13
4933408N05Rik	0	0
4933409G03Rik	0	0
4933409K07Rik	0	0
4933411E08Rik	0	0.14
4933411G06Rik	0	0
4933411K16Rik	2.34	3.23
4933412E12Rik	1.89	1.24
4933412E24Rik	0	0
4933412O06Rik	0	0
4933413G19Rik	1.43	0.9
4933413J09Rik	4.88	5.72
4933413L06Rik	0	0
4933415F23Rik	0	0
4933416C03Rik	0	0
4933416E03Rik	0	0
4933416I08Rik	0	0
4933416M06Rik	0	0.19
4933416M07Rik	0.66	0.16
4933417A18Rik	0	0
4933417D19Rik	2.47	2.34
4933417E11Rik	0	0
4933417G07Rik	0	0
4933417O13Rik	0	0.31
4933421I07Rik	0	0
4933421O10Rik	3.14	3.87
4933422A05Rik	0.37	0.35
4933424G05Rik	0	0
4933424G06Rik	0	0.43
4933425B07Rik	0.13	0
4933425L06Rik	0	0
4933427D06Rik	0	0
4933427D14Rik	34.01	35.08
4933427E11Rik	0.84	1.19
4933427E13Rik	0	0
4933427G17Rik	0	0
4933427I22Rik	0	0
4933428C19Rik	0.32	0
4933428G20Rik	0	0.33
4933429K18Rik	0	0
4933429O19Rik	0	0
4933430H16Rik	0	0
4933430I17Rik	2.52	3.19
4933430M04Rik	0	0
4933430N04Rik	0	0
4933431E20Rik	13.62	13.53
4933431G14Rik	0	0
4933432G23Rik	0	0
4933432I03Rik	0	0
4933432I09Rik	0.37	0.16
4933432K03Rik	0	0
4933433C11Rik	0.53	0.17
4933433F19Rik	0	0
4933433G08Rik	0	0
4933433G15Rik	0	0.42
4933433G19Rik	0	0.23
4933433H22Rik	0	0
4933434E20Rik	37.74	47.87
4933436E23Rik	0	0
4933436H12Rik	0	0
4933436I01Rik	0	0
4933438B17Rik	0.44	0.21
4933438K21Rik	0	0
4933439C10Rik	34.99	30.59
4933439K11Rik	0.82	0.26
4933440J02Rik	0	0
4933440M02Rik	0	0.28
5031410I06Rik	0	0
5031414D18Rik	0.37	0.18
5031425E22Rik	12.86	14.75
5031425F14Rik	0	0
5031426D15Rik	0	0
5031434C07Rik	0.12	0
5031434O11Rik	0.36	1.03
5031439G07Rik	56.71	58.64
5033403F01Rik	1.47	1.39
5033403H07Rik	0.57	0
5033404E19Rik	0	0
5033406O09Rik	2.46	2.74
5033428I22Rik	2.69	2.55
5330411J11Rik	0	0
5330413P13Rik	0	0.06
5330417C22Rik	0.22	0.28
5330426P16Rik	4.55	3.65
5330434G04Rik	0.36	0
5330439B14Rik	0	0
5430401F13Rik	0	0
5430402E10Rik	0	0
5430402O13Rik	0	1.29
5430403N17Rik	0	0
5430405H02Rik	5.48	7.65
5430416N02Rik	84.37	98.98
5430416O09Rik	0.12	0
5430419D17Rik	0	0.08
5430421F17Rik	0	0
5430421N21Rik	0	0
5430425K12Rik	0	0
5430427M07Rik	0	0
5430427O19Rik	0.06	0
5430428K19Rik	0	0
5430431A17Rik	0	0
5430434I15Rik	0	0
5430437J10Rik	0	0
5430440P10Rik	0.75	0.48
5530400C23Rik	0	0
5530401A14Rik	0	0
5530601H04Rik	6.93	7.5
5730403I07Rik	0	0.35
5730405O15Rik	0.58	0.82
5730408K05Rik	8.72	17.2
5730409E04Rik	9.72	10.67
5730412P04Rik	0	0
5730416F02Rik	0	0
5730420D15Rik	0	0
5730422E09Rik	0.15	0.14
5730435O14Rik	0.43	0
5730455P16Rik	16.1	19.85
5730457N03Rik	0.08	0.08
5730460C07Rik	0	0.13
5730480H06Rik	3.9	3.82
5730488B01Rik	0	0
5730507C01Rik	6.17	4.99
5730508B09Rik	5.17	8
5730522E02Rik	1.82	1.25
5730559C18Rik	17.89	14.83
5830411N06Rik	1.67	2.11
5830415F09Rik	7.9	9.15
5830416I19Rik	0	0
5830416P10Rik	0.23	0.22
5830417I10Rik	11.36	10.84
5830418P13Rik	0.34	0
5830428M24Rik	0	0
5830432E09Rik	0	0.32
5830444B04Rik	0	0
5830454E08Rik	1.75	0.33
5830473C10Rik	0.22	0.21
5930403L14Rik	4.45	2.13
5930412G12Rik	2.58	1.47
5930430L01Rik	2.81	3.14
5930438M14Rik	0.1	0
6030407O03Rik	2.22	3.28
6030408B16Rik	57.59	54.47
6030419C18Rik	46.2	64.74
6030440G07Rik	0	0.66
6030443J06Rik	1.37	1.02
6030458C11Rik	37.31	39.56
6030466F02Rik	2.63	2.49
6030468B19Rik	0.47	0.45
6030469F06Rik	1.93	2.59
6030471H07Rik	4.41	4.69
6030498E09Rik	16.08	24.74
6230400D17Rik	0.23	0.66
6330403A02Rik	5.46	7.53
6330403K07Rik	83.97	77.11
6330407A03Rik	0	0
6330408A02Rik	16.84	13.95
6330409D20Rik	0	0
6330410L21Rik	0	0.06
6330415B21Rik	0	0
6330415G19Rik	0.77	1.09
6330416G13Rik	12.36	10.99
6330418K02Rik	11.96	15.97
6330549D23Rik	1.31	0.91
6430411K18Rik	2.88	2.18
6430503K07Rik	0	0
6430531B16Rik	1.97	1.24
6430548M08Rik	7.67	6.44
6430550D23Rik	1.47	2.85
6430562O15Rik	0.73	2.34
6430571L13Rik	1.36	0.74
6430573F11Rik	4.25	3.63
6430584L05Rik	0.16	0.07
6430706D22Rik	242.87	222.8
6430710C18Rik	10.55	17.99
6530402F18Rik	3.34	2.53
6530403H02Rik	0	0
6530411M01Rik	0	0.39
6720468P15Rik	10.66	12.79
6720483E21Rik	0.68	1.29
6720489N17Rik	8.45	8.98
6820408C15Rik	3.02	2.93
6820431F20Rik	0.95	1.4
7420426K07Rik	0	0
7420461P10Rik	0.35	0
7420700N18Rik	0	0
7420701I03Rik	0	0
7530416G11Rik	0	0
7630403G23Rik	0	0
8030411F24Rik	5.73	5.01
8030423F21Rik	0.26	0
8030423J24Rik	0.59	0.28
8030442B05Rik	0	0.47
8030443G20Rik	0	0
8030451O07Rik	0.91	1.11
8030455M16Rik	0	0.27
8030462N17Rik	17.9	20.35
8430408G22Rik	3.46	1.64
8430419L09Rik	24.67	22.35
8430422H06Rik	0	0
8430423G03Rik	0	0
8430426J06Rik	0	0
8430429K09Rik	10.82	12.71
8430430B14Rik	0.63	0
8430431K14Rik	0	0.08
8430436N08Rik	0	0
8430437L04Rik	0.45	1.71
9030025P20Rik	1.17	0.67
9030204H09Rik	0	0
9030404E10Rik	0	0
9030612E09Rik	1.07	1.39
9030617O03Rik	1.91	1.88
9030619P08Rik	0	0
9030624G23Rik	7.67	7.99
9030624J02Rik	62.25	62.61
9030625G05Rik	3.9	1.85
9130008F23Rik	2.19	2.73
9130011E15Rik	29.3	29.58
9130015A21Rik	0	0
9130015L21Rik	0	0
9130019O22Rik	3.05	4.39
9130019P16Rik	0.05	0.16
9130023H24Rik	6.13	9.38
9130024F11Rik	0	0.81
9130204L05Rik	0	0
9130209A04Rik	0	0
9130221F21Rik	0	0
9130221H12Rik	15.15	14.18
9130227L01Rik	0	0
9130230L23Rik	0.17	0
9130401M01Rik	71.86	76.23
9130409I23Rik	0	0
9130409J20Rik	0	0
9230009I02Rik	0	0
9230102K24Rik	0.58	0.73
9230102O04Rik	0	0.67
9230104L09Rik	1.2	0.38
9230105E05Rik	1.99	1.15
9230110C19Rik	16.87	20.43
9230110F15Rik	0	0
9230112D13Rik	0	0
9230112J17Rik	0.21	0.2
9230114K14Rik	2	1.22
9230116L04Rik	0.33	0.81
9230116N13Rik	1.78	0.79
9230117E06Rik	0	0
9330020H09Rik	3.45	3.2
9330102E08Rik	1.6	2.18
9330111N05Rik	0	0
9330117O12Rik	0.41	0.26
9330133O14Rik	9.12	11.37
9330136K24Rik	0.3	0.19
9330151L19Rik	10.62	9.66
9330158H04Rik	0	0
9330159F19Rik	1.7	2.06
9330159M07Rik	1.62	2.47
9330162012Rik	0.86	0.49
9330162B11Rik	0	0
9330175E14Rik	0	0
9330175M20Rik	0	0
9330178D15Rik	0	0
9330179D12Rik	0.58	0.22
9330182L06Rik	2.28	2.92
9330182O14Rik	0	0
9330188P03Rik	0	0
9330199G10Rik	0	0
9430007A20Rik	0	0
9430014N10Rik	0	0
9430015G10Rik	77.72	68.95
9430016H08Rik	59.48	60.79
9430018G01Rik	0	0.11
9430019J16Rik	0	0
9430020K01Rik	66.67	86.08
9430021M05Rik	0	0
9430037G07Rik	0.23	0.44
9430038I01Rik	23.06	23.53
9430041J12Rik	0	0.1
9430060I03Rik	0	0.14
9430065F17Rik	0.96	2.81
9430069I07Rik	0.47	0
9430076C15Rik	0.57	0.15
9430078K24Rik	2.15	2.9
9430083A17Rik	1.98	2.89
9430091E24Rik	1.85	3.42
9530002B09Rik	0	0
9530003J23Rik	0	0
9530014B07Rik	0	0
9530020I12Rik	0	0
9530026F06Rik	0	0
9530026P05Rik	1.8	2.19
9530027J09Rik	0	0.56
9530036O11Rik	0	0.08
9530051G07Rik	0.11	0.21
9530052E02Rik	0.81	1.02
9530053A07Rik	0	0
9530059O14Rik	0.06	0
9530062K07Rik	0.33	0.63
9530068E07Rik	305.07	327.76
9530077C05Rik	3.35	3.49
9530080O11Rik	0.51	0
9530082P21Rik	0.31	0.22
9530091C08Rik	0.37	0.12
9630001P10Rik	0.09	0
9630013A20Rik	0	0
9630013K17Rik	0	0.23
9630028B13Rik	0.07	0
9630028H03Rik	0	0
9630028I04Rik	2.31	2.46
9830107B12Rik	0	0
9830132P13Rik	0.06	0
9830147E19Rik	5.69	7.98
9830166K06Rik	0.18	0.43
9930012K11Rik	18.71	19.01
9930014A18Rik	5.93	6.39
9930021J03Rik	25.06	23.02
9930104L06Rik	27.07	26.8
9930111H07Rik	0	0
9930111J21Rik1	0.38	0
9930111J21Rik2	0.1	0
A130010J15Rik	7.67	8.3
A130077B15Rik	0	0
A1bg	0.14	0.39
A1cf	0.26	0.24
A230001M10Rik	0	0
A230009B12Rik	0	0
A230020J21Rik	0	0
A230028O05Rik	0.35	0.34
A230046K03Rik	31.19	33.51
A230050P20Rik	3.72	2.25
A230056J06Rik	0.16	0.15
A230056P14Rik	7.71	6.62
A230057D06Rik	5.35	7.42
A230065H16Rik	11.21	8.33
A230070E04Rik	0.94	0.38
A230072C01Rik	6.98	6.23
A230072E10Rik	0.08	0.21
A230077H06Rik	0.85	0.64
A230103J11Rik	0.42	0.27
A230108P19Rik	0	0
A2m	0.79	1.19
A330009N23Rik	2.71	2.18
A330015K06Rik	0.11	0.54
A330023F24Rik	0.09	0.13
A330032B11Rik	0.13	0
A330033J07Rik	0.09	0.08
A330035P11Rik	3.11	3.28
A330040F15Rik	0	0.44
A330041J22Rik	0.27	0.26
A330048O09Rik	2.36	1.12
A330049N07Rik	0	0
A330050F15Rik	0	0
A330069E16Rik	0.58	1.91
A330070K13Rik	0	0
A330074K22Rik	1.99	2.64
A330076C08Rik	0.77	0.37
A330076H08Rik	5.44	5.41
A330093E20Rik	0	0
A330102I10Rik	0.42	0
A3galt2	2.26	2.55
A430005L14Rik	45.04	59.96
A430033K04Rik	12.97	14.88
A430035B10Rik	0	1.22
A430046D13Rik	4.24	4.12
A430078G23Rik	0.67	0.79
A430078I02Rik	0	0.38
A430085M09Rik	0	0
A430088P11Rik	0	0
A430089I19Rik	0	0
A430090L17Rik	0	0.06
A430093F15Rik	0.24	0
A430105I19Rik	1.67	2.86
A4galt	4.67	1.91
A4gnt	0	0
A530006G24Rik	0	0
A530013C23Rik	0	0
A530016L24Rik	2.35	2.13
A530032D15Rik	0	0
A530046M15Rik	0	0
A530050N04Rik	0.14	0
A530053G22Rik	0	0
A530058N18Rik	0	0
A530064D06Rik	0	0
A530065N20Rik	0	0
A530072M11Rik	1.35	0.89
A530088E08Rik	0	0
A530099J19Rik	0	0
A630001G21Rik	5.16	5.85
A630010A05Rik	0	0
A630012P03Rik	0	0.12
A630019I02Rik	0	0
A630020A06	0	0
A630023A22Rik	0	0
A630023P12Rik	0	0
A630033H20Rik	0.24	0.08
A630066F11Rik	4.65	4.59
A630072M18Rik	5.13	4.21
A630073D07Rik	0	0
A630075F10Rik	0	0.12
A630076J17Rik	0	0
A630077J23Rik	0.27	0
A630089N07Rik	11.57	8.73
A630095E13Rik	0	0
A630095N17Rik	0	0
A730004F24Rik	0	0
A730006G06Rik	0	0
A730008H23Rik	91.26	78.77
A730017C20Rik	12.18	21.35
A730017L22Rik	5.65	5.74
A730018C14Rik	0	0
A730020E08Rik	0.6	0.43
A730020M07Rik	0.1	0
A730036I17Rik	0	0
A730043L09Rik	0	0
A730046J19Rik	0.1	0.49
A730056A06Rik	0	0.24
A730082K24Rik	0	0.13
A730085K08Rik	0	0
A730090H04Rik	0	0
A730090N16Rik	0.91	1.04
A830009L08Rik	0.18	0.42
A830010M20Rik	4.79	5.76
A830011K09Rik	0.21	0.39
A830018L16Rik	0.26	0.11
A830019L24Rik	0	0.14
A830052D11Rik	0.9	1.49
A830080D01Rik	18.55	17.07
A830082K12Rik	4.85	8.16
A830082N09Rik	1.22	2.16
A930001A20Rik	0	0
A930001C03Rik	1.69	0.8
A930002C04Rik	0.1	0.19
A930003A15Rik	0.25	0
A930003O13Rik	0	0
A930004D18Rik	7.42	7.53
A930005H10Rik	10.26	10.97
A930006I01Rik	0	0
A930006K02Rik	9.01	10.11
A930007I19Rik	0.75	0.51
A930009A15Rik	0	0
A930011G23Rik	0.15	0.07
A930012L18Rik	0.63	0.4
A930013F10Rik	15.04	15.97
A930015D03Rik	0.32	1.23
A930016O22Rik	0	0.2
A930017M01Rik	0.44	0
A930018P22Rik	0.32	0.3
A930019D19Rik	0	0
A930024E05Rik	4.09	5.49
A930031H19Rik	0	0
A930041C12Rik	0.5	0.94
AA387883	0.15	0.42
AA388235	4.14	3.98
AA413626	0.69	0.65
AA414768	43.39	57.05
AA415398	7.61	7.7
AA465934	11.98	13.34
AA467197	1.65	0
AA474331	12.97	10.07
AA536875	0	0
AA543186	2.66	2.79
AA543401	0	0
AA545190	0	0
AA619741	0	0
AA792892	0	0
AA986860	3.15	2.57
AB124611	0.58	0.59
AF067061	0	0
AF067063	0	0
AF251705	0.45	0.63
AF357355	0	10.73
AF357359	0	0
AF357399	0	0
AF357425	12.51	0
AF357426	0	0
AF366264	0	0
AF529169	0.23	0.38
AI115009	0.27	0
AI118078	0.41	0.39
AI182371	1.64	0.57
AI197445	0.8	0.65
AI314180	70.39	69.16
AI314278	0.31	0
AI317395	0.18	0
AI413582	13.25	11.75
AI414108	3.03	2.54
AI427809	1.72	1.62
AI429214	4.33	5.66
AI450353	5.23	3
AI463170	0	0
AI464131	6.84	6.25
AI467606	0.91	1.35
AI504432	1.11	1.38
AI506816	20.49	12.64
AI507597	0	0
AI593442	0.13	0.16
AI597479	34.18	41.46
AI606473	0	0
AI607873	0.21	0
AI646519	0	0
AI661453	3.95	2.26
AI662270	0.36	0.85
AI837181	63.48	56.83
AI839979	0.43	0.2
AI846148	77.44	64.49
AI847159	0	0
AI854517	0.49	0.27
AI854703	2	1.24
AI987944	4.98	6.95
AK010878	33.46	29.78
AU015228	0	0
AU015791	0.26	0
AU015836	28.76	24.56
AU016765	0	0
AU018091	0	0.14
AU019823	31.79	35.08
AU019990	0	0
AU021063	0	0
AU021092	5.15	2.26
AU022252	42.14	40.13
AU022751	0	0
AU022754	0.42	0.08
AU022793	0	0
AU023762	0	0
AU040320	37.78	35.89
AU040972	0	0
AU041133	6.02	5.88
AV039307	1.07	0.4
AV051173	0.85	0.4
AV064505	0	0
AV320801	0	0
AW011738	1.26	0.77
AW046200	1.18	1.11
AW112010	0	0
AW146154	3.47	4.17
AW209491	28.41	34.8
AW495222	0	0
AW549542	18.1	8.96
AW549877	58.3	72
AW551984	91.43	145.12
AW554918	12.8	16.01
AW822252	0.47	0.22
AY074887	0.37	0.35
AY358078	0	0
AY512915	0	0
AY512931	0	0
AY702102	0	0
AY702103	0	0
AY761184	0	0
AY761185	0	0
Aaas	90.71	78.98
Aacs	38.61	38.45
Aadac	2.93	1.66
Aadacl2	0	0
Aadacl3	0	0
Aadat	3.65	1.6
Aaed1	37.7	36.91
Aagab	66.93	70.36
Aak1	20.98	21.78
Aamdc	62.87	72.77
Aamp	346.94	340.89
Aanat	0	0
Aar2	29.95	29.16
Aard	138.77	103.83
Aars	116.36	123.27
Aars2	38.32	35.91
Aarsd1	100.41	100.56
Aasdh	15.95	16.73
Aasdhppt	32.33	34.91
Aass	3.33	3.72
Aatf	64.46	69.26
Aatk	1.32	0.52
Abat	116.51	150.79
Abca1	15.12	18.07
Abca12	0	0.03
Abca13	0.09	0.13
Abca14	0	0
Abca15	0	0
Abca16	0	0
Abca17	0.05	0
Abca2	23.01	17.12
Abca3	15.76	14.56
Abca4	5	8.21
Abca5	5.06	5.91
Abca6	3.61	4.68
Abca7	12.3	9.14
Abca8a	0.26	0.41
Abca8b	8.41	10.55
Abca9	1.99	2.59
Abcb10	33.76	23.62
Abcb11	0	0
Abcb1a	1.58	4.39
Abcb1b	1.47	2.36
Abcb4	0.54	0.51
Abcb5	0	0
Abcb6	26.23	25.45
Abcb7	16.06	18.37
Abcb8	60.06	60.41
Abcb9	0.74	0.42
Abcc1	34.5	34.36
Abcc10	16.54	16.37
Abcc12	0	0
Abcc2	1.18	0.9
Abcc3	3.19	3.34
Abcc4	4.04	2.07
Abcc5	104.91	101.32
Abcc6	0.69	0.28
Abcc8	0.05	0.14
Abcc9	4.41	1.99
Abcd1	25.03	23.75
Abcd2	3.01	4.27
Abcd3	84.14	91.08
Abcd4	22.57	20.52
Abce1	115.91	135.77
Abcf1	162.77	162.28
Abcf2	126.15	129.39
Abcf3	59.69	59.82
Abcg1	2.61	1.2
Abcg2	68.92	65.4
Abcg3	0.57	0.08
Abcg4	4.35	3.28
Abcg5	1.76	1.56
Abcg8	0.65	0.08
Abhd1	4.24	5.11
Abhd10	32.46	31.69
Abhd11	88.52	89.13
Abhd11os	17.81	15.83
Abhd12	76.34	86.39
Abhd12b	0.24	0.22
Abhd13	21.15	21.47
Abhd14a	72.63	66.8
Abhd14b	28.15	23.73
Abhd15	1.6	1.44
Abhd16a	61.32	59.6
Abhd16b	0.14	0
Abhd17a	146.57	138.51
Abhd17b	20.45	24.47
Abhd17c	65.22	64.44
Abhd2	32.38	33.22
Abhd3	34.94	41.19
Abhd4	191.75	217.65
Abhd5	18.6	19.45
Abhd6	29.65	33.43
Abhd8	55.28	51.83
Abi1	66.17	70.63
Abi2	40.49	51.33
Abi3	2.56	2.02
Abi3bp	4.82	5.59
Abl1	154.09	154.47
Abl2	20.86	21.21
Ablim1	28	22.91
Ablim2	2.19	2.08
Ablim3	15.44	20.45
Abo	0.15	0
Abr	75.29	87.49
Abra	0	0
Abracl	107.24	100.75
Abt1	12.53	14.1
Abtb1	36	33.81
Abtb2	34.19	31.38
Acaa1a	79.13	79.99
Acaa1b	2.55	2.42
Acaa2	488.35	607.82
Acaca	12.34	12.86
Acacb	4.41	4.15
Acad10	4.97	4.51
Acad11	23.88	21.55
Acad12	4.08	4.75
Acad8	36.72	37.93
Acad9	39.21	35.49
Acadl	160.36	186.87
Acadm	77.09	85.17
Acads	117.28	118.04
Acadsb	55.95	71
Acadvl	95.06	101.99
Acan	5.56	7.24
Acap1	14.49	5.96
Acap2	38.83	37.49
Acap3	25.5	22.62
Acat1	82.6	90.34
Acat2	61.2	70.05
Acat3	3.13	6.52
Acbd3	56.15	58.23
Acbd4	9.12	9.31
Acbd5	25.67	27.06
Acbd6	113.47	105.02
Acbd7	0.5	0.95
Accs	13.4	13.86
Accsl	0	0.11
Acd	90.51	86.81
Ace	2.68	0.59
Ace2	35.12	22.81
Ace3	0.11	0
Acer1	0.1	0.29
Acer2	24.8	20.45
Acer3	8.8	9.64
Ache	2.25	0.75
Acin1	416.21	389.27
Ackr1	2.85	1.25
Ackr2	0.09	0.16
Ackr3	24.85	21.92
Ackr4	7.44	17.76
Acly	263.66	263.12
Acmsd	0.11	0
Acnat1	0.39	0.18
Acnat2	0	0
Aco1	72.56	68.76
Aco2	215.88	211.49
Acot1	114.45	140.16
Acot10	0	0.15
Acot11	13.98	14.99
Acot12	0	0.08
Acot13	79.85	87.84
Acot2	21.28	24.63
Acot3	0.57	0.36
Acot4	0.96	0.91
Acot5	0	0
Acot6	3.43	3.63
Acot7	58.72	52.41
Acot8	20.31	21.93
Acot9	21.74	19.81
Acox1	51.62	57.42
Acox2	0	0
Acox3	18.05	20.44
Acoxl	0.61	0.49
Acp1	22.51	24.53
Acp2	42.52	46.58
Acp5	16.67	6.78
Acp6	23.51	26.83
Acpp	1.87	1.3
Acpt	0	0
Acr	0.18	0.52
Acrbp	40.9	35.81
Acrv1	0	0
Acsbg1	36.49	34.95
Acsbg2	0	0
Acsf2	31.08	23.47
Acsf3	27.73	24.74
Acsl1	14.16	12.5
Acsl3	49.01	57.41
Acsl4	15.7	19.84
Acsl5	28.54	21.96
Acsl6	1.44	1.28
Acsm1	0	0
[truncated: 22,413 more rows]
